# Supplementary material for: Pyrolysis Regulation of Agarose into Hierarchical Porous Carbon for Supercapacitor Applications
Source: Materials (Basel). 2026 May 29;19(11):2298. doi: 10.3390/ma19112298 (PMC13258260; doi:10.3390/ma19112298)
Supplement: Supplementary file 1 [file materials-19-02298-s001.zip]

Archive with 1 entries (1 files):
- materials-4306442-supplementary.pdf
